# Supplementary material for: C-Reactive Protein-to-Lymphocyte Ratio as a Prognostic Biomarker in Acute Ischemic Stroke Patients Undergoing Mechanical Thrombectomy: A Multicenter Study
Source: Diagnostics (Basel). 2025 Nov 13;15(22):2872. doi: 10.3390/diagnostics15222872 (PMC12651082; doi:10.3390/diagnostics15222872)
Supplement: Supplementary file 1 [file diagnostics-15-02872-s001.zip]

Archive with 1 entries (1 files):
- diagnostics-3918972-supplementary.pdf
